# Supplementary material for: Garnet U-Pb and O isotopic determinations reveal a shear-zone induced hydrothermal system
Source: Sci Rep. 2019 Jul 17;9:10382. doi: 10.1038/s41598-019-46868-4 (PMC6637117; doi:10.1038/s41598-019-46868-4)
Supplement: Supplementary file 1 — Supplementary Dataset1-3 [file 41598_2019_46868_MOESM1_ESM.xls]

## Sheet: PlotDat6
Source sheet	2 WANBO Age	0.28508	0.03956	0.251743	0.036	0.254222	0.0363229	0.317804	0.0403583	0.330063	0.0419782	0.337167	0.0402688	0.32233	0.0408494	0.350338	0.0402077	0.347225	0.0407763	0.342827	0.0434088	0.327651	0.0425567	0.36022	0.0421848	0.314836	0.0405089	0.335224	0.0418465	0.327403	0.0411568
Plot name	Concordia5	0.29484	0.04118	0.251743	0.036	0.260413	0.037127	0.317354	0.0405008	0.32958	0.0421207	0.336727	0.0404043	0.321899	0.0409778	0.349848	0.0403572	0.346872	0.0409208	0.342373	0.0435443	0.327263	0.0426938	0.359817	0.0423443	0.31439	0.0406427	0.334872	0.041988	0.327025	0.041274
Plot Type	1	0.30517	0.03951	0.254378	0.0363432	0.266635	0.0379317	0.316023	0.0406177	0.328148	0.0422376	0.335426	0.0405154	0.320626	0.0410831	0.348399	0.0404798	0.345828	0.041044	0.341029	0.0436554	0.326115	0.0428106	0.358625	0.0424804	0.313073	0.0407523	0.333829	0.0421087	0.325906	0.0413702
1st free col	33	0.291	0.04013	0.257019	0.0366866	0.272888	0.0387371	0.313849	0.0407057	0.325808	0.0423256	0.3333	0.0405991	0.318545	0.0411625	0.34603	0.0405722	0.344114	0.0411437	0.338833	0.043739	0.324228	0.0429051	0.356667	0.0425905	0.31092	0.0408349	0.332117	0.0422063	0.324076	0.0414426
Sigma Level	1	0.31469	0.03937	0.259666	0.03703	0.279171	0.0395431	0.31089	0.0407624	0.322623	0.0423824	0.330407	0.040653	0.315712	0.0412136	0.342807	0.0406318	0.341762	0.0412177	0.335844	0.043793	0.321639	0.0429754	0.353981	0.0426723	0.30799	0.0408882	0.329767	0.0422788	0.321587	0.0414894
Absolute Errs	TRUE	0.31138	0.03983	0.262317	0.0373736	0.285486	0.0403497	0.307226	0.0407864	0.318681	0.0424063	0.326825	0.0406758	0.312205	0.0412352	0.338817	0.0406569	0.33882	0.0412648	0.332144	0.0438158	0.318399	0.04302	0.35062	0.0427243	0.304363	0.0409107	0.326827	0.0423249	0.318505	0.0415093
Symbol Type	1	0.30977	0.04265	0.264975	0.0377173	0.291832	0.0411569	0.302959	0.0407769	0.314088	0.0423969	0.322653	0.0406668	0.30812	0.0412267	0.334168	0.040647	0.335343	0.0412839	0.327833	0.0438068	0.31457	0.0430382	0.346648	0.0427454	0.300137	0.0409017	0.323354	0.0423437	0.314915	0.0415016
Inverse Plot	FALSE	0.28817	0.04166	0.267638	0.0380611	0.298209	0.0419648	0.298204	0.0407342	0.30897	0.0423542	0.318004	0.0406262	0.303567	0.0411882	0.328988	0.0406022	0.3314	0.0412748	0.32303	0.0437662	0.310228	0.0430296	0.342143	0.0427353	0.295429	0.0408617	0.319414	0.0423347	0.310914	0.0414668
Color Plot	TRUE	0.31927	0.04114	0.270307	0.038405	0.304617	0.0427732	0.293091	0.0406594	0.303466	0.0422795	0.313004	0.0405552	0.298672	0.0411209	0.323419	0.0405238	0.327067	0.0412375	0.317865	0.0436952	0.305456	0.0429943	0.337193	0.0426941	0.290366	0.0407916	0.315085	0.0422982	0.306612	0.0414055
3D plot	FALSE	0.28243	0.03976	0.272981	0.038749	0.311057	0.0435824	0.28776	0.0405547	0.297728	0.0421748	0.307791	0.0404556	0.293568	0.0410265	0.317611	0.0404139	0.322429	0.0411728	0.31248	0.0435957	0.300348	0.042933	0.331895	0.0426227	0.285086	0.0406934	0.310451	0.0422349	0.302127	0.0413197
Linear	FALSE	0.29941	0.04092	0.275661	0.0390932	0.317529	0.0443921	0.282355	0.0404229	0.29191	0.042043	0.302507	0.0403303	0.288394	0.0409077	0.311723	0.0402755	0.317576	0.041082	0.30702	0.0434703	0.295002	0.0428469	0.32635	0.0425225	0.279734	0.0405697	0.305602	0.0421459	0.297579	0.0412115
Data Range	L8:O25	IsoLine	IsoLine	0.278346	0.0394374	0.324033	0.0452025	0.277025	0.0402675	0.286173	0.0418876	0.297295	0.0401826	0.28329	0.0407677	0.305917	0.0401125	0.312602	0.0409668	0.301635	0.0433226	0.289524	0.0427378	0.320668	0.0423953	0.274455	0.0404239	0.300632	0.0420332	0.293095	0.041084
Filled Symbols	FALSE			0.281038	0.0397818	IsoLine	IsoLine	0.271914	0.0400928	0.280672	0.0417129	0.292298	0.0400166	0.278397	0.0406103	0.300349	0.0399292	0.307604	0.0408295	0.296473	0.0431566	0.28402	0.0426077	0.314959	0.0422437	0.269394	0.04026	0.295639	0.0418987	0.288795	0.0409406
ConcAge	TRUE			0.283734	0.0401263			0.267163	0.0399036	0.275557	0.0415237	0.287652	0.0398367	0.273848	0.0404398	0.295173	0.0397306	0.30268	0.0406727	0.291673	0.0429767	0.278596	0.0424591	0.309333	0.0420706	0.264689	0.0400825	0.290719	0.0417452	0.284797	0.0407852
ConcSwap	FALSE			0.286437	0.0404709			0.2629	0.039705	0.270968	0.0413251	0.283484	0.0396479	0.269767	0.0402608	0.29053	0.0395222	0.297925	0.0404996	0.287366	0.042788	0.273358	0.042295	0.303901	0.0418794	0.260467	0.0398962	0.285968	0.0415757	0.281211	0.0406222
1st Symbol-row	1			0.289145	0.0408156			0.259242	0.0395025	0.267031	0.0411226	0.279907	0.0394554	0.266264	0.0400782	0.286545	0.0393097	0.293432	0.0403134	0.283671	0.0425954	0.268409	0.0421185	0.298768	0.0416738	0.256845	0.0397061	0.281479	0.0413933	0.278133	0.0404558
				0.291859	0.0411604			0.25629	0.0393015	0.263852	0.0409216	0.27702	0.0392643	0.263437	0.0398971	0.283328	0.0390988	0.289289	0.0401178	0.280688	0.0424044	0.263845	0.0419331	0.294034	0.0414578	0.253921	0.0395175	0.277338	0.0412018	0.275649	0.0402907
				0.294579	0.0415054			0.254122	0.0391076	0.261518	0.0407277	0.2749	0.03908	0.261361	0.0397223	0.280966	0.0388953	0.285575	0.0399166	0.278498	0.04222	0.259754	0.0417423	0.289791	0.0412357	0.251774	0.0393356	0.273628	0.0410048	0.273825	0.0401313
				0.297304	0.0418504			0.252799	0.038926	0.260093	0.0405461	0.273606	0.0389073	0.260094	0.0395587	0.279525	0.0387047	0.282364	0.0397137	0.277161	0.0420474	0.256216	0.04155	0.286122	0.0410116	0.250463	0.0391652	0.270419	0.0408061	0.272712	0.0399821
				0.300035	0.0421956			0.252356	0.0387617	0.259617	0.0403818	0.273173	0.0387512	0.25967	0.0394106	0.279042	0.0385323	0.279717	0.039513	0.276713	0.0418912	0.2533	0.0413598	0.283099	0.0407901	0.250024	0.0390111	0.267775	0.0406097	0.272339	0.039847
				0.302772	0.0425409			0.252806	0.0386192	0.2601	0.0402393	0.273613	0.0386157	0.260101	0.0392822	0.279532	0.0383828	0.277687	0.0393186	0.277167	0.0417557	0.251062	0.0411755	0.280779	0.0405754	0.25047	0.0388773	0.265746	0.0404193	0.272718	0.0397298
				0.305515	0.0428863			0.254137	0.0385023	0.261532	0.0401224	0.274914	0.0385046	0.261374	0.0391769	0.280981	0.0382602	0.276313	0.0391341	0.278511	0.0416446	0.249547	0.0410006	0.279208	0.0403716	0.251787	0.0387677	0.264373	0.0402386	0.273837	0.0396337
				0.308263	0.0432318			0.256311	0.0384143	0.263872	0.0400344	0.27704	0.0384209	0.263455	0.0390975	0.28335	0.0381678	0.275621	0.0389631	0.280707	0.041561	0.248784	0.0408385	0.278418	0.0401829	0.25394	0.0386851	0.263681	0.0400712	0.275666	0.0395612
				0.311018	0.0435774			0.25927	0.0383576	0.267057	0.0399776	0.279933	0.038367	0.266288	0.0390464	0.286573	0.0381082	0.275625	0.038809	0.283696	0.041507	0.248787	0.0406924	0.278422	0.0400127	0.25687	0.0386318	0.263685	0.0399203	0.278156	0.0395145
				0.313778	0.0439231			0.262934	0.0383336	0.270999	0.0399537	0.283515	0.0383442	0.269795	0.0390248	0.290563	0.0380831	0.276325	0.0386748	0.287396	0.0414842	0.249557	0.0405651	0.279221	0.0398645	0.260497	0.0386093	0.264384	0.0397889	0.281238	0.0394946
				0.316543	0.044269			0.267201	0.0383431	0.275592	0.0399631	0.287687	0.0383532	0.27388	0.0390333	0.295212	0.038093	0.277707	0.0385631	0.291707	0.0414932	0.251079	0.0404592	0.2808	0.0397411	0.264723	0.0386183	0.265765	0.0396795	0.284828	0.0395022
				0.319315	0.044615			0.271956	0.0383858	0.28071	0.0400058	0.292336	0.0383938	0.278433	0.0390718	0.300392	0.0381378	0.279745	0.038476	0.29651	0.0415338	0.253322	0.0403766	0.283128	0.039645	0.269431	0.0386583	0.267801	0.0395942	0.288828	0.0395371
				0.322092	0.0449611			0.277069	0.0384606	0.286214	0.0400805	0.297336	0.0384648	0.283328	0.0391391	0.305961	0.0382162	0.282398	0.0384153	0.301675	0.0416048	0.256244	0.040319	0.286159	0.0395779	0.274494	0.0387284	0.270452	0.0395348	0.29313	0.0395983
				0.324876	0.0453073			0.2824	0.0385653	0.291952	0.0401852	0.302549	0.0385644	0.288432	0.0392335	0.311769	0.0383261	0.285616	0.0383821	0.30706	0.0417043	0.259787	0.0402875	0.289835	0.0395413	0.279774	0.0388266	0.273667	0.0395023	0.297616	0.0396842
				0.327665	0.0456536			0.287805	0.0386971	0.29777	0.040317	0.307833	0.0386897	0.293606	0.0393523	0.317657	0.0384645	0.289335	0.0383771	0.31252	0.0418297	0.263882	0.0402828	0.294083	0.0395357	0.285126	0.0389503	0.277383	0.0394974	0.302163	0.0397923
				0.33046	0.046			0.293135	0.0388525	0.303507	0.0404724	0.313045	0.0388374	0.29871	0.0394923	0.323463	0.0386275	0.293483	0.0384004	0.317905	0.0419774	0.26845	0.0403048	0.298822	0.0395614	0.290405	0.0390961	0.281527	0.0395202	0.306648	0.0399199
				0.33046	0.046			0.298246	0.0390272	0.309008	0.0406471	0.318042	0.0390034	0.303603	0.0396497	0.329031	0.0388108	0.297979	0.0384515	0.323067	0.0421434	0.273402	0.0403532	0.303959	0.0396179	0.295466	0.03926	0.28602	0.0395702	0.310948	0.0400633
				IsoLine	IsoLine			0.302997	0.0392164	0.314123	0.0408363	0.322688	0.0391833	0.308152	0.0398202	0.334207	0.0390094	0.302737	0.0385294	0.327867	0.0423233	0.278642	0.040427	0.309393	0.0397039	0.300171	0.0394375	0.290773	0.0396465	0.314945	0.0402186
								0.30726	0.039415	0.318712	0.0410349	0.326856	0.0393721	0.312233	0.0399992	0.33885	0.0392178	0.307662	0.0386327	0.332174	0.042512	0.284067	0.0405249	0.31502	0.0398179	0.304393	0.0396238	0.295694	0.0397476	0.318532	0.0403817
								0.310918	0.0396175	0.322649	0.0412374	0.330433	0.0395646	0.315736	0.0401818	0.342835	0.0394303	0.31266	0.0387592	0.335869	0.0427046	0.289572	0.0406448	0.32073	0.0399576	0.308015	0.0398139	0.300688	0.0398715	0.321609	0.0405481
								0.31387	0.0398185	0.325828	0.0414384	0.33332	0.0397557	0.318563	0.0403629	0.346052	0.0396412	0.317633	0.0389066	0.338852	0.0428956	0.295049	0.0407845	0.326412	0.0401204	0.310939	0.0400025	0.305657	0.0400158	0.324094	0.0407132
								0.316038	0.0400124	0.328162	0.0416323	0.33544	0.03994	0.320639	0.0405377	0.348414	0.0398447	0.322484	0.039072	0.341042	0.04308	0.300393	0.0409412	0.331954	0.040303	0.313086	0.0401844	0.310504	0.0401777	0.325918	0.0408725
								0.317361	0.040194	0.329587	0.0418139	0.336734	0.0401127	0.321906	0.0407013	0.349855	0.0400353	0.327119	0.0392521	0.342379	0.0432526	0.305499	0.0411119	0.337249	0.0405018	0.314397	0.0403548	0.315135	0.0403541	0.327031	0.0410218
								0.317804	0.0403583	0.330063	0.0419782	0.337167	0.0402688	0.32233	0.0408494	0.350338	0.0402077	0.331448	0.0394435	0.342827	0.0434088	0.310267	0.0412933	0.342195	0.0407131	0.314836	0.0405089	0.31946	0.0405415	0.327403	0.0411568
																		0.335386	0.0396424			0.314605	0.0414819	0.346694	0.0409328			0.323395	0.0407362	Cyan	Cyan
																		0.338857	0.0398449			0.318429	0.0416739	0.35066	0.0411564			0.326863	0.0409346
																		0.341793	0.0400472			0.321664	0.0418656	0.354014	0.0413797			0.329797	0.0411326
																		0.344138	0.0402452			0.324247	0.0420533	0.356692	0.0415984			0.332139	0.0413265
																		0.345844	0.0404352			0.326128	0.0422334	0.358642	0.0418081			0.333845	0.0415125
																		0.34688	0.0406133			0.32727	0.0424023	0.359826	0.0420049			0.33488	0.041687
																		0.347225	0.0407763			0.327651	0.0425567	0.36022	0.0421848			0.335224	0.0418465

## Sheet: PlotDat5
		1.74422	0.17274	1.53787	0.158	1.52378	0.156985	1.81895	0.175245	1.78991	0.171372	1.84078	0.173208	1.77094	0.174709	1.8228	0.174896	1.76822	0.172508
		1.71313	0.16856	1.53787	0.158	1.54876	0.158781	1.81821	0.175627	1.78915	0.1718	1.83995	0.173675	1.77012	0.175172	1.82213	0.175272	1.76775	0.172726
		1.75794	0.17015	1.5493	0.158819	1.57399	0.16058	1.81603	0.175953	1.7869	0.172166	1.83753	0.174072	1.76774	0.175567	1.82017	0.175593	1.76636	0.172905
		1.68922	0.17167	1.56077	0.159639	1.59946	0.162382	1.81245	0.176217	1.78322	0.172461	1.83356	0.174394	1.76382	0.175886	1.81695	0.175852	1.7641	0.17304
		1.75561	0.17243	1.5723	0.16046	1.62519	0.164186	1.80755	0.176412	1.77818	0.172681	1.82812	0.174632	1.75845	0.176123	1.81253	0.176045	1.76102	0.173127
		IsoLine	IsoLine	1.58387	0.161281	1.65117	0.165994	1.80141	0.176537	1.77187	0.17282	1.82131	0.174784	1.75174	0.176274	1.80701	0.176167	1.75722	0.173164
				1.5955	0.162103	1.67741	0.167804	1.79415	0.176587	1.76442	0.172876	1.81327	0.174845	1.7438	0.176335	1.80049	0.176216	1.75278	0.173149
				1.60719	0.162925	1.70391	0.169617	1.78593	0.176562	1.75597	0.172849	1.80415	0.174815	1.73481	0.176305	1.79309	0.176192	1.74785	0.173084
				1.61892	0.163748	1.73067	0.171433	1.77689	0.176464	1.74668	0.172738	1.79414	0.174694	1.72492	0.176185	1.78497	0.176095	1.74254	0.172969
				1.63071	0.164572	1.7577	0.173251	1.76722	0.176292	1.73674	0.172545	1.78341	0.174485	1.71435	0.175977	1.77627	0.175926	1.737	0.172809
				1.64255	0.165396	1.78499	0.175073	1.7571	0.176052	1.72634	0.172275	1.7722	0.174191	1.70328	0.175685	1.76717	0.175689	1.73139	0.172606
				1.65444	0.16622	1.81255	0.176897	1.74673	0.175747	1.71569	0.171933	1.7607	0.173819	1.69194	0.175315	1.75785	0.175389	1.72586	0.172368
				1.66639	0.167046	1.84039	0.178724	1.73631	0.175383	1.70499	0.171525	1.74915	0.173375	1.68055	0.174874	1.74848	0.175031	1.72056	0.1721
				1.67839	0.167871	1.8685	0.180554	1.72605	0.174968	1.69444	0.171059	1.73777	0.172868	1.66932	0.174371	1.73925	0.174622	1.71563	0.17181
				1.69045	0.168698	IsoLine	IsoLine	1.71613	0.17451	1.68426	0.170545	1.72679	0.172309	1.65849	0.173815	1.73034	0.174171	1.7112	0.171506
				1.70256	0.169525			1.70677	0.174017	1.67464	0.169992	1.71641	0.171707	1.64825	0.173217	1.72192	0.173686	1.70741	0.171195
				1.71472	0.170352			1.69813	0.1735	1.66577	0.169411	1.70684	0.171076	1.63881	0.17259	1.71416	0.173177	1.70435	0.170887
				1.72694	0.17118			1.69039	0.172967	1.65782	0.168814	1.69826	0.170426	1.63035	0.171944	1.7072	0.172653	1.7021	0.17059
				1.73921	0.172009			1.6837	0.17243	1.65094	0.168211	1.69084	0.169771	1.62303	0.171293	1.70119	0.172124	1.70073	0.170311
				1.75154	0.172839			1.67819	0.171899	1.64528	0.167616	1.68474	0.169123	1.61701	0.170649	1.69624	0.171602	1.70028	0.170059
				1.76393	0.173668			1.67396	0.171385	1.64094	0.167039	1.68005	0.168495	1.61238	0.170026	1.69244	0.171095	1.70075	0.169841
				1.77637	0.174499			1.6711	0.170897	1.638	0.166491	1.67688	0.167899	1.60926	0.169434	1.68987	0.170615	1.70214	0.169662
				1.78886	0.17533			1.66966	0.170445	1.63653	0.165984	1.67529	0.167348	1.60769	0.168886	1.68858	0.17017	1.7044	0.169527
				1.80142	0.176162			1.66967	0.170037	1.63655	0.165527	1.67531	0.16685	1.60771	0.168392	1.68859	0.169769	1.70747	0.16944
				1.81403	0.176994			1.67114	0.169682	1.63805	0.165129	1.67694	0.166417	1.60931	0.167961	1.68991	0.16942	1.71128	0.169403
				1.82669	0.177827			1.67403	0.169387	1.64102	0.164797	1.68014	0.166057	1.61247	0.167603	1.69251	0.169129	1.71571	0.169418
				1.83941	0.17866			1.67828	0.169157	1.64539	0.164539	1.68486	0.165776	1.61713	0.167325	1.69633	0.168903	1.72065	0.169483
				1.85219	0.179494			1.68382	0.168996	1.65108	0.164359	1.691	0.165581	1.62319	0.16713	1.70131	0.168745	1.72596	0.169598
				1.86503	0.180329			1.69053	0.168909	1.65798	0.164261	1.69844	0.165474	1.63053	0.167024	1.70735	0.168659	1.73149	0.169759
				1.87793	0.181164			1.69829	0.168896	1.66595	0.164247	1.70704	0.165458	1.63901	0.167009	1.71433	0.168647	1.73711	0.169961
				1.89088	0.182			1.70694	0.168958	1.67484	0.164316	1.71663	0.165534	1.64847	0.167084	1.72211	0.168708	1.74264	0.170199
				1.89088	0.182			1.71631	0.169093	1.68448	0.164469	1.72703	0.1657	1.65873	0.167248	1.73054	0.168841	1.74794	0.170467
				IsoLine	IsoLine			1.72624	0.1693	1.69467	0.1647	1.73803	0.165952	1.66958	0.167499	1.73946	0.169044	1.75287	0.170757
								1.73651	0.169573	1.70522	0.165007	1.74941	0.166286	1.68081	0.167831	1.74869	0.169314	1.75729	0.171062
								1.74693	0.169908	1.71593	0.165383	1.76096	0.166695	1.6922	0.168237	1.75806	0.169643	1.76109	0.171372
								1.75729	0.170298	1.72658	0.165821	1.77245	0.167171	1.70354	0.16871	1.76738	0.170028	1.76415	0.17168
								1.76741	0.170736	1.73697	0.166312	1.78366	0.167705	1.7146	0.169241	1.77647	0.170458	1.76639	0.171978
								1.77707	0.171213	1.7469	0.166847	1.79437	0.168287	1.72516	0.169819	1.78516	0.170928	1.76776	0.172256
								1.78609	0.171719	1.75616	0.167416	1.80437	0.168905	1.73503	0.170434	1.79327	0.171426	1.76822	0.172508
								1.7943	0.172245	1.76459	0.168006	1.81347	0.169548	1.744	0.171072	1.80065	0.171944
								1.80153	0.172781	1.77202	0.168608	1.82148	0.170202	1.7519	0.171722	1.80715	0.172472
								1.80765	0.173317	1.77831	0.169208	1.82826	0.170855	1.75859	0.17237	1.81265	0.172998
								1.81253	0.17384	1.78332	0.169796	1.83367	0.171494	1.76393	0.173006	1.81703	0.173514
								1.81609	0.174343	1.78697	0.17036	1.83761	0.172107	1.76781	0.173615	1.82023	0.174009
								1.81824	0.174814	1.78918	0.170888	1.83999	0.172683	1.77016	0.174186	1.82216	0.174472
								1.81895	0.175245	1.78991	0.171372	1.84078	0.173208	1.77094	0.174709	1.8228	0.174896

## Sheet: PlotDat8
		0.21769	0.03073	0.19163	0.028	0.193957	0.028316	0.241354	0.0312819	0.240313	0.0308005	0.235762	0.0313821	0.229443	0.0309275
		0.21524	0.03015	0.19163	0.028	0.196311	0.0286351	0.241122	0.0313662	0.240066	0.0308999	0.235599	0.0314694	0.229282	0.0309881
		0.2194	0.03081	0.192896	0.028172	0.19867	0.0289543	0.240433	0.0314381	0.239336	0.0309846	0.235122	0.0315438	0.228805	0.0310381
		IsoLine	IsoLine	0.194164	0.028344	0.201033	0.0292735	0.239302	0.0314962	0.238137	0.0310531	0.234338	0.0316039	0.228025	0.031076
				0.195433	0.0285161	0.203401	0.0295929	0.23775	0.0315395	0.236493	0.0311041	0.233263	0.0316486	0.226965	0.031101
				0.196703	0.0286882	0.205774	0.0299124	0.235808	0.0315669	0.234434	0.0311364	0.231919	0.031677	0.225653	0.0311122
				0.197975	0.0288603	0.208151	0.030232	0.233513	0.0315781	0.232002	0.0311496	0.230331	0.0316884	0.224124	0.0311093
				0.199249	0.0290325	0.210533	0.0305517	0.23091	0.0315728	0.229244	0.0311433	0.22853	0.0316828	0.222421	0.0310925
				0.200523	0.0292047	0.21292	0.0308714	0.22805	0.0315511	0.226214	0.0311177	0.226552	0.0316602	0.220589	0.0310622
				0.201799	0.0293769	0.215311	0.0311913	0.224988	0.0315134	0.222969	0.0310732	0.224434	0.0316211	0.218679	0.0310193
				0.203076	0.0295491	0.217708	0.0315113	0.221784	0.0314604	0.219574	0.0310108	0.222218	0.0315661	0.216744	0.0309649
				0.204355	0.0297214	0.220108	0.0318314	0.218501	0.0313932	0.216095	0.0309316	0.219948	0.0314965	0.214835	0.0309004
				0.205635	0.0298937	0.222514	0.0321515	0.215201	0.0313132	0.2126	0.0308372	0.217667	0.0314135	0.213004	0.0308277
				0.206916	0.030066	0.224924	0.0324718	0.211951	0.0312217	0.209155	0.0307294	0.215419	0.0313187	0.211303	0.0307487
				0.208199	0.0302384	0.227339	0.0327922	0.208811	0.0311207	0.205829	0.0306104	0.213249	0.0312141	0.209776	0.0306656
				0.209483	0.0304108	IsoLine	IsoLine	0.205845	0.0310121	0.202686	0.0304823	0.211199	0.0311015	0.208466	0.0305807
				0.210768	0.0305832			0.203109	0.030898	0.199788	0.0303479	0.209308	0.0309833	0.207409	0.0304962
				0.212055	0.0307556			0.200657	0.0307806	0.19719	0.0302095	0.207614	0.0308618	0.206633	0.0304145
				0.213343	0.0309281			0.198537	0.0306623	0.194944	0.03007	0.206149	0.0307392	0.20616	0.0303378
				0.214633	0.0311006			0.196789	0.0305452	0.193093	0.0299321	0.204942	0.030618	0.206002	0.0302682
				0.215924	0.0312731			0.195448	0.0304318	0.191672	0.0297984	0.204017	0.0305005	0.206164	0.0302076
				0.217216	0.0314457			0.19454	0.0303242	0.190711	0.0296716	0.203391	0.0303891	0.206641	0.0301576
				0.218509	0.0316183			0.194083	0.0302244	0.190227	0.029554	0.203076	0.0302858	0.20742	0.0301197
				0.219804	0.0317909			0.194085	0.0301345	0.190229	0.0294481	0.20308	0.0301928	0.20848	0.0300947
				0.221101	0.0319635			0.194546	0.0300562	0.190719	0.0293558	0.203401	0.0301117	0.209793	0.0300836
				0.222399	0.0321362			0.195458	0.029991	0.191686	0.029279	0.204033	0.0300443	0.211321	0.0300864
				0.223698	0.0323089			0.196803	0.0299402	0.193111	0.0292191	0.204964	0.0299918	0.213025	0.0301032
				0.224998	0.0324816			0.198554	0.0299048	0.194967	0.0291774	0.206177	0.0299551	0.214856	0.0301335
				0.2263	0.0326544			0.200678	0.0298854	0.197218	0.0291546	0.207646	0.0299352	0.216766	0.0301764
				0.227603	0.0328272			0.203133	0.0298825	0.199819	0.0291511	0.209345	0.0299322	0.218702	0.0302308
				0.228908	0.033			0.205871	0.029896	0.202721	0.0291671	0.211239	0.0299464	0.220611	0.0302953
				0.228908	0.033			0.208839	0.0299258	0.205866	0.0292023	0.213292	0.0299773	0.222441	0.030368
				IsoLine	IsoLine			0.21198	0.0299713	0.209193	0.0292558	0.215464	0.0300245	0.224143	0.030447
								0.215231	0.0300315	0.212639	0.0293268	0.217713	0.0300869	0.225669	0.0305301
								0.218531	0.0301053	0.216135	0.0294138	0.219994	0.0301634	0.226979	0.030615
								0.221814	0.0301912	0.219613	0.0295152	0.222264	0.0302525	0.228036	0.0306995
								0.225017	0.0302877	0.223007	0.0296288	0.224478	0.0303525	0.228812	0.0307812
								0.228077	0.0303928	0.226249	0.0297527	0.226594	0.0304614	0.229285	0.0308579
								0.230935	0.0305044	0.229277	0.0298842	0.228569	0.030577	0.229443	0.0309275
								0.233536	0.0306204	0.232032	0.030021	0.230366	0.0306972
								0.235827	0.0307386	0.23446	0.0301602	0.231949	0.0308196
								0.237766	0.0308565	0.236514	0.0302993	0.233288	0.0309417
								0.239314	0.0309721	0.238153	0.0304354	0.234357	0.0310614
								0.240442	0.0310829	0.239347	0.030566	0.235134	0.0311761
								0.241126	0.0311868	0.240072	0.0306885	0.235606	0.0312837
								0.241354	0.0312819	0.240313	0.0308005	0.235762	0.0313821

## Sheet: PlotDat10
Source sheet	2 WANBO Age	0.2	255.851	1	250.1	5.04	0.85	245.06
Plot name	Average7	11.8	255.851	2	260.1	5	1.15	245.06
Plot Type	15			3	249.8	4.76	1.15	255.14
1st free col	8			4	253.6	4.52	0.85	255.14
Sigma Level	1			5	248.9	5.25	0.85	245.06
Absolute Errs	TRUE			6	251.8	5.98	ErrBox	ErrBox
Symbol Type	1			7	269.2	4.74	1.85	255.1
Inverse Plot	FALSE			8	263.1	5.64	2.15	255.1
Color Plot	TRUE			9	259.9	6.54	2.15	265.1
3D plot	FALSE			10	251.4	4.73	1.85	265.1
Linear	FALSE			11	258.6	5.81	1.85	255.1
Data Range	W8:X25			IsoLine	IsoLine	IsoLine	ErrBox	ErrBox
Filled Symbols	TRUE						2.85	245.04
ConcAge	FALSE						3.15	245.04
ConcSwap	FALSE						3.15	254.56
1st Symbol-row	1						2.85	254.56
							2.85	245.04
							ErrBox	ErrBox
							3.85	249.08
							4.15	249.08
							4.15	258.12
							3.85	258.12
							3.85	249.08
							ErrBox	ErrBox
							4.85	243.65
							5.15	243.65
							5.15	254.15
							4.85	254.15
							4.85	243.65
							ErrBox	ErrBox
							5.85	245.82
							6.15	245.82
							6.15	257.78
							5.85	257.78
							5.85	245.82
							ErrBox	ErrBox
							6.85	264.46
							7.15	264.46
							7.15	273.94
							6.85	273.94
							6.85	264.46
							ErrBox	ErrBox
							7.85	257.46
							8.15	257.46
							8.15	268.74
							7.85	268.74
							7.85	257.46
							ErrBox	ErrBox
							8.85	253.36
							9.15	253.36
							9.15	266.44
							8.85	266.44
							8.85	253.36
							ErrBox	ErrBox
							9.85	246.67
							10.15	246.67
							10.15	256.13
							9.85	256.13
							9.85	246.67
							ErrBox	ErrBox
							10.85	252.79
							11.15	252.79
							11.15	264.41
							10.85	264.41
							10.85	252.79
							ErrBox	ErrBox

## Sheet: PlotDat9
Source sheet	2 WANBO Age	0.28508	0.03956	0.251743	0.036	0.254222	0.0363229	0.317804	0.0403583	0.330063	0.0419782	0.337167	0.0402688	0.32233	0.0408494	0.350338	0.0402077	0.347225	0.0407763	0.327651	0.0425567	0.36022	0.0421848	0.314836	0.0405089	0.335224	0.0418465	0.309489	0.0405009
Plot name	Concordia8	0.29484	0.04118	0.251743	0.036	0.260413	0.037127	0.317482	0.0404802	0.329718	0.0421002	0.336727	0.0404043	0.321899	0.0409778	0.349988	0.0403356	0.346872	0.0409208	0.327263	0.0426938	0.359817	0.0423443	0.31439	0.0406427	0.334872	0.041988	0.309248	0.0405591
Plot Type	1	0.30517	0.03951	0.254116	0.0363091	0.266635	0.0379317	0.31653	0.0405843	0.328693	0.0422042	0.335426	0.0405154	0.320626	0.0410831	0.34895	0.0404448	0.345828	0.041044	0.326115	0.0428106	0.358625	0.0424804	0.313073	0.0407523	0.333829	0.0421087	0.308536	0.0406032
1st free col	31	0.291	0.04013	0.256493	0.0366182	0.272888	0.0387371	0.314965	0.0406683	0.32701	0.0422883	0.3333	0.0405991	0.318545	0.0411625	0.347246	0.0405331	0.344114	0.0411437	0.324228	0.0429051	0.356667	0.0425905	0.31092	0.0408349	0.332117	0.0422063	0.307387	0.0406313
Sigma Level	1	0.31469	0.03937	0.258874	0.0369274	0.279171	0.0395431	0.312819	0.0407309	0.3247	0.0423508	0.330407	0.040653	0.315712	0.0412136	0.344909	0.0405987	0.341762	0.0412177	0.321639	0.0429754	0.353981	0.0426723	0.30799	0.0408882	0.329767	0.0422788	0.305849	0.0406423
Absolute Errs	TRUE	0.31138	0.03983	0.261261	0.0372368	0.285486	0.0403497	0.310133	0.0407706	0.321809	0.0423906	0.326825	0.0406758	0.312205	0.0412352	0.341983	0.0406404	0.33882	0.0412648	0.318399	0.04302	0.35062	0.0427243	0.304363	0.0409107	0.326827	0.0423249	0.30399	0.0406357
Symbol Type	1	0.28817	0.04166	0.263651	0.0375462	0.291832	0.0411569	0.30696	0.0407868	0.318393	0.0424068	0.322653	0.0406668	0.30812	0.0412267	0.338526	0.0406573	0.335343	0.0412839	0.31457	0.0430382	0.346648	0.0427454	0.300137	0.0409017	0.323354	0.0423437	0.301891	0.0406117
Inverse Plot	FALSE	0.31927	0.04114	0.266046	0.0378557	0.298209	0.0419648	0.30336	0.0407791	0.314519	0.0423991	0.318004	0.0406262	0.303567	0.0411882	0.334605	0.0406493	0.3314	0.0412748	0.310228	0.0430296	0.342143	0.0427353	0.295429	0.0408617	0.319414	0.0423347	0.299645	0.0405714
Color Plot	TRUE	0.28243	0.03976	0.268446	0.0381653	0.304617	0.0427732	0.299405	0.0407476	0.310262	0.0423676	0.313004	0.0405552	0.298672	0.0411209	0.330296	0.0406163	0.327067	0.0412375	0.305456	0.0429943	0.337193	0.0426941	0.290366	0.0407916	0.315085	0.0422982	0.297348	0.0405165
3D plot	FALSE	0.29941	0.04092	0.27085	0.038475	0.311057	0.0435824	0.295171	0.0406931	0.305705	0.0423131	0.307791	0.0404556	0.293568	0.0410265	0.325684	0.040559	0.322429	0.0411728	0.300348	0.042933	0.331895	0.0426227	0.285086	0.0406934	0.310451	0.0422349	0.295102	0.0404495
Linear	FALSE	IsoLine	IsoLine	0.273259	0.0387848	0.317529	0.0443921	0.29074	0.0406165	0.300936	0.0422365	0.302507	0.0403303	0.288394	0.0409077	0.320858	0.0404787	0.317576	0.041082	0.295002	0.0428469	0.32635	0.0425225	0.279734	0.0405697	0.305602	0.0421459	0.293004	0.0403733
Data Range	L8:O25			0.275672	0.0390947	IsoLine	IsoLine	0.286199	0.0405193	0.296048	0.0421394	0.297295	0.0401826	0.28329	0.0407677	0.315911	0.0403767	0.312602	0.0409668	0.289524	0.0427378	0.320668	0.0423953	0.274455	0.0404239	0.300632	0.0420332	0.291147	0.0402911
Filled Symbols	FALSE			0.27809	0.0394046			0.281637	0.0404034	0.291137	0.0420235	0.292298	0.0400166	0.278397	0.0406103	0.310941	0.0402551	0.307604	0.0408295	0.28402	0.0426077	0.314959	0.0422437	0.269394	0.04026	0.295639	0.0418987	0.289612	0.0402067
ConcAge	TRUE			0.280513	0.0397147			0.277141	0.0402712	0.286298	0.0418913	0.287652	0.0398367	0.273848	0.0404398	0.306044	0.0401164	0.30268	0.0406727	0.278596	0.0424591	0.309333	0.0420706	0.264689	0.0400825	0.290719	0.0417452	0.288465	0.0401237
ConcSwap	FALSE			0.28294	0.0400249			0.2728	0.0401251	0.281625	0.0417452	0.283484	0.0396479	0.269767	0.0402608	0.301315	0.039963	0.297925	0.0404996	0.273358	0.042295	0.303901	0.0418794	0.260467	0.0398962	0.285968	0.0415757	0.287756	0.0400457
1st Symbol-row	1			0.285372	0.0403351			0.268698	0.039968	0.27721	0.0415881	0.279907	0.0394554	0.266264	0.0400782	0.296846	0.0397982	0.293432	0.0403134	0.268409	0.0421185	0.298768	0.0416738	0.256845	0.0397061	0.281479	0.0413933	0.287518	0.0399761
				0.287808	0.0406455			0.264915	0.0398029	0.273138	0.0414231	0.27702	0.0392643	0.263437	0.0398971	0.292725	0.039625	0.289289	0.0401178	0.263845	0.0419331	0.294034	0.0414578	0.253921	0.0395175	0.277338	0.0412018	0.287759	0.039918
				0.290249	0.0409559			0.261525	0.0396332	0.269488	0.0412533	0.2749	0.03908	0.261361	0.0397223	0.289031	0.0394469	0.285575	0.0399166	0.259754	0.0417423	0.289791	0.0412357	0.251774	0.0393356	0.273628	0.0410048	0.288471	0.0398739
				0.292694	0.0412664			0.258593	0.039462	0.266331	0.0410821	0.273606	0.0389073	0.260094	0.0395587	0.285837	0.0392672	0.282364	0.0397137	0.256216	0.04155	0.286122	0.0410116	0.250463	0.0391652	0.270419	0.0408061	0.28962	0.0398458
				0.295145	0.041577			0.256176	0.0392927	0.26373	0.0409128	0.273173	0.0387512	0.25967	0.0394106	0.283204	0.0390896	0.279717	0.039513	0.2533	0.0413598	0.283099	0.0407901	0.250024	0.0390111	0.267775	0.0406097	0.291158	0.0398348
				0.2976	0.0418878			0.254322	0.0391286	0.261734	0.0407487	0.273613	0.0386157	0.260101	0.0392822	0.281184	0.0389174	0.277687	0.0393186	0.251062	0.0411755	0.280779	0.0405754	0.25047	0.0388773	0.265746	0.0404193	0.293017	0.0398414
				0.300059	0.0421986			0.253067	0.0389729	0.260382	0.040593	0.274914	0.0385046	0.261374	0.0391769	0.279817	0.038754	0.276313	0.0391341	0.249547	0.0410006	0.279208	0.0403716	0.251787	0.0387677	0.264373	0.0402386	0.295116	0.0398654
				0.302523	0.0425095			0.252434	0.0388287	0.259701	0.0404488	0.27704	0.0384209	0.263455	0.0390975	0.279128	0.0386026	0.275621	0.0389631	0.248784	0.0408385	0.278418	0.0401829	0.25394	0.0386851	0.263681	0.0400712	0.297363	0.0399057
				0.304992	0.0428205			0.252438	0.0386986	0.259704	0.0403187	0.279933	0.038367	0.266288	0.0390464	0.279131	0.0384662	0.275625	0.038809	0.248787	0.0406924	0.278422	0.0400127	0.25687	0.0386318	0.263685	0.0399203	0.299659	0.0399606
				0.307465	0.0431315			0.253076	0.0385854	0.260391	0.0402055	0.283515	0.0383442	0.269795	0.0390248	0.279826	0.0383473	0.276325	0.0386748	0.249557	0.0405651	0.279221	0.0398645	0.260497	0.0386093	0.264384	0.0397889	0.301905	0.0400276
				0.309944	0.0434427			0.254338	0.0384911	0.261748	0.0401112	0.287687	0.0383532	0.27388	0.0390333	0.2812	0.0382483	0.277707	0.0385631	0.251079	0.0404592	0.2808	0.0397411	0.264723	0.0386183	0.265765	0.0396795	0.304003	0.0401038
				0.312427	0.043754			0.256197	0.0384176	0.263749	0.0400377	0.292336	0.0383938	0.278433	0.0390718	0.283226	0.0381712	0.279745	0.038476	0.253322	0.0403766	0.283128	0.039645	0.269431	0.0386583	0.267801	0.0395942	0.30586	0.0401859
				0.314914	0.0440654			0.258619	0.0383664	0.266356	0.0399864	0.297336	0.0384648	0.283328	0.0391391	0.285864	0.0381174	0.282398	0.0384153	0.256244	0.040319	0.286159	0.0395779	0.274494	0.0387284	0.270452	0.0395348	0.307395	0.0402703
				0.317406	0.0443768			0.261556	0.0383383	0.269517	0.0399584	0.302549	0.0385644	0.288432	0.0392335	0.289063	0.038088	0.285616	0.0383821	0.259787	0.0402875	0.289835	0.0395413	0.279774	0.0388266	0.273667	0.0395023	0.308542	0.0403534
				0.319903	0.0446884			0.264951	0.0383341	0.273171	0.0399541	0.307833	0.0386897	0.293606	0.0393523	0.292761	0.0380836	0.289335	0.0383771	0.263882	0.0402828	0.294083	0.0395357	0.285126	0.0389503	0.277383	0.0394974	0.309251	0.0404314
				0.322405	0.045			0.268738	0.0383537	0.277247	0.0399737	0.313045	0.0388374	0.29871	0.0394923	0.296886	0.0381041	0.293483	0.0384004	0.26845	0.0403048	0.298822	0.0395614	0.290405	0.0390961	0.281527	0.0395202	0.309489	0.0405009
				0.322405	0.045			0.272843	0.0383968	0.281665	0.0400168	0.318042	0.0390034	0.303603	0.0396497	0.301357	0.0381494	0.297979	0.0384515	0.273402	0.0403532	0.303959	0.0396179	0.295466	0.03926	0.28602	0.0395702	Cyan	Cyan
				IsoLine	IsoLine			0.277185	0.0384626	0.286339	0.0400825	0.322688	0.0391833	0.308152	0.0398202	0.306088	0.0382183	0.302737	0.0385294	0.278642	0.040427	0.309393	0.0397039	0.300171	0.0394375	0.290773	0.0396465
								0.281682	0.0385497	0.291179	0.0401696	0.326856	0.0393721	0.312233	0.0399992	0.310987	0.0383097	0.307662	0.0386327	0.284067	0.0405249	0.31502	0.0398179	0.304393	0.0396238	0.295694	0.0397476
								0.286245	0.0386564	0.29609	0.0402764	0.330433	0.0395646	0.315736	0.0401818	0.315957	0.0384218	0.31266	0.0387592	0.289572	0.0406448	0.32073	0.0399576	0.308015	0.0398139	0.300688	0.0398715
								0.290785	0.0387808	0.300977	0.0404007	0.33332	0.0397557	0.318563	0.0403629	0.320903	0.0385523	0.317633	0.0389066	0.295049	0.0407845	0.326412	0.0401204	0.310939	0.0400025	0.305657	0.0400158
								0.295214	0.0389203	0.305745	0.0405402	0.33544	0.03994	0.320639	0.0405377	0.325728	0.0386987	0.322484	0.039072	0.300393	0.0409412	0.331954	0.040303	0.313086	0.0401844	0.310504	0.0401777
								0.299446	0.0390723	0.3103	0.0406922	0.336734	0.0401127	0.321906	0.0407013	0.330338	0.0388581	0.327119	0.0392521	0.305499	0.0411119	0.337249	0.0405018	0.314397	0.0403548	0.315135	0.0403541
								0.303398	0.0392337	0.314554	0.0408536	0.337167	0.0402688	0.32233	0.0408494	0.334643	0.0390276	0.331448	0.0394435	0.310267	0.0412933	0.342195	0.0407131	0.314836	0.0405089	0.31946	0.0405415
								0.306993	0.0394016	0.318425	0.0410214					0.33856	0.0392037	0.335386	0.0396424	0.314605	0.0414819	0.346694	0.0409328			0.323395	0.0407362
								0.310162	0.0395725	0.321836	0.0411923					0.342012	0.039383	0.338857	0.0398449	0.318429	0.0416739	0.35066	0.0411564			0.326863	0.0409346
								0.312843	0.0397431	0.324722	0.041363					0.344933	0.0395621	0.341793	0.0400472	0.321664	0.0418656	0.354014	0.0413797			0.329797	0.0411326
								0.314984	0.0399102	0.327027	0.0415301					0.347265	0.0397374	0.344138	0.0402452	0.324247	0.0420533	0.356692	0.0415984			0.332139	0.0413265
								0.316542	0.0400705	0.328705	0.0416904					0.348963	0.0399056	0.345844	0.0404352	0.326128	0.0422334	0.358642	0.0418081			0.333845	0.0415125
								0.317488	0.0402208	0.329724	0.0418407					0.349994	0.0400634	0.34688	0.0406133	0.32727	0.0424023	0.359826	0.0420049			0.33488	0.041687
								0.317804	0.0403583	0.330063	0.0419782					0.350338	0.0402077	0.347225	0.0407763	0.327651	0.0425567	0.36022	0.0421848			0.335224	0.0418465

## Sheet: Table S1
Table S1 EPMA result of the meta-garnet crystal and major oxides of meta-rhyolitic volcanic-caltics next to the skarn of Mengku deposit
sample spot	1	2	3	4	5	6	7	8	09MK19	09MK3-39
SiO2	35.2017	35.1069	35.0185	34.7419	34.6417	34.9418	34.7396	35.2986	76.91	76.75
TiO2	0.3939	0.4417	0.523	0.3873	0.5084	0.4567	0.3716	0.4534	0.17	0.18
Al2O3	4.1097	3.8863	3.9559	4.0478	4.0349	3.926	3.896	4.027	12.84	12.58
Cr2O3	0.0216	0.0407	0	0.0081	0	0.0136	0.0246	0.0436
Fe2O3	24.6874	24.8315	24.6543	24.6045	24.5277	24.7098	24.6973	24.7009	1.17	2.22
FeO
MnO	0.5191	0.5066	0.4523	0.4912	0.5063	0.5646	0.5876	0.5079	0	0
MgO	0.1397	0.0833	0.0994	0.0945	0.1157	0.119	0.1182	0.1157	0.1	0.06
CaO	31.01	30.98	30.95	31.15	31.34	31.03	30.83	31.45	0.06	0.12
Na2O									8.05	7.92
K2O									0.08	0.05
P2O5									0.02	0.02
LOI									0.16	0.12
Total	96.0831	95.877	95.6534	95.5253	95.6747	95.7615	95.2649	96.5971	99.56	100.02
Si	3.01669	3.01843	3.01578	3.0006	2.98956	3.00955	3.009	3.01206
Ti	0.0254	0.02857	0.03388	0.02517	0.03301	0.02959	0.02421	0.02911
Al	0.41508	0.3938	0.40152	0.41203	0.41039	0.39853	0.39771	0.40499
Cr	0.00146	0.00277	0	0.00055	0	0.00093	0.00168	0.00294
Fe3+	1.59206	1.60661	1.59776	1.59914	1.59288	1.60156	1.60977	1.58612
Fe2+	0	0	0	0	0	0	0	0
Mn	0.03768	0.03689	0.03299	0.03593	0.03701	0.04119	0.04311	0.03671
Mg	0.01785	0.01068	0.01276	0.01217	0.01489	0.01528	0.01526	0.01472
Ca	2.8474	2.85366	2.85601	2.88279	2.89808	2.86372	2.86144	2.87517
Ura	0.07	0.14	0	0.03	0	0.05	0.08	0.15
And	79.26	80.2	79.92	79.49	79.51	80.04	80.12	79.54
Pyr	0.59	0.36	0.43	0.4	0.5	0.51	0.51	0.49
Spe	1.25	1.23	1.1	1.19	1.23	1.37	1.43	1.23
Gro	15.17	14.63	15.32	16.01	16.93	15.33	14.74	16.43
Alm	0	0	0	0	0	0	0	0
Other	3.65	3.45	3.24	2.87	1.83	2.71	3.12	2.16

## Sheet: TableS2
Table S2. Stable isotope data of garnet													Temperature/(K)	Δ18Ogarnet-water （1000Inα=1.22×(106/T2)-4.88）	δ18OW(‰) (δ18OGarnet=1)	Δ18Orock-water (1000Inα=2.68×(106/T2)-3.29)	δ18Of(‰) =(10‰+W/R(-15‰)-Δ18OR-W)/(1+W/R)		Y=(3.49‰-15‰( ))/	Y=(8.16‰-15‰( ))/			Y=(3.49‰-15‰X)/(1+X)	Y=(8.16‰-15‰X)/(1+X)
Sample	dD V-SMOV	d18O V-SMOV	error in 1s	reference									523	-0.419778	1.41978	6.50786	3.49214	open system				close system
Garnet powder-1	none	0.95	0.1	This study									723	-2.54609	3.54609	1.83694	8.16306	（W/R）A	δ18OfW (250℃)	δ18OfW (450℃)		（W/R）A	δ18OfW (250℃)	δ18OfW (450℃)
Garnet powder-2	none	1.13	0.1	This study														0.1	0.00173044	0.00595603		0.1	0.00180909	0.00605455
MK5-A	none	1.38	0.1	Wan et al., 2012														0.2	0.000138332	0.0039618		0.2	0.000408333	0.0043
MK5-B	none	2.14	0.1	Wan et al., 2012														0.3	-0.00130227	0.00215735		0.3	-0.000776923	0.00281538
MK5-C	none	1.64	0.2	Wan et al., 2012														0.4	-0.00260578	0.000524612		0.4	-0.00179286	0.00154286
MK5-D	none	2.83	0.3	Wan et al., 2012														0.5	-0.00378525	-0.00095275		0.5	-0.00267333	0.00044
MK5-E	none	2.68	0.3	Wan et al., 2012														0.6	-0.00485247	-0.00228952		0.6	-0.00344375	-0.000525
MK5-G	none	3.15	0.3	Wan et al., 2012														0.7	-0.00581814	-0.00349908		0.7	-0.00412353	-0.00137647
MK5-H	none	2	0.2	Wan et al., 2012														0.8	-0.00669191	-0.00459354		0.8	-0.00472778	-0.00213333
																		0.9	-0.00748253	-0.00558385		0.9	-0.00526842	-0.00281053
M1-19	-127	1.1	none	Yang et al., 2008														1	-0.00819791	-0.00647991		1	-0.005755	-0.00342
M1-25	-110	0.7	none	Yang et al., 2008
M7-15	-119	2.1	none	Yang et al., 2008
M9-13	-94	1.3	none	Yang et al., 2008
M10-10	-85	1.1	none	Yang et al., 2008
	-107	1.26
	-107	8
	-107	5
	-107	3
	-107	0
	-107	-3
	-107	-5
	-107	-8
	-107	-10
	-107	-13
	-107	-15
			GMWL reference line
			a	b
			-140	-18.75
			-135	-18.125
			-130	-17.5
			-125	-16.875
			-120	-16.25
			-115	-15.625
			-110	-15
			-105	-14.375
			-100	-13.75
			-95	-13.125
			-90	-12.5
			-85	-11.875
			-80	-11.25
			-75	-10.625
			-70	-10
			-65	-9.375
			-60	-8.75
			-55	-8.125
			-50	-7.5
			-45	-6.875
			-40	-6.25
			-35	-5.625
			-30	-5
			-25	-4.375
			-20	-3.75
			-15	-3.125
			-10	-2.5
			-5	-1.875
			0	-1.25
			-127	-17.125
			-110	-15
			-119	-16.125
			-94	-13
			-85	-11.875
			-140	-14.625
			-137	-14.625
			-134	-14.625
			-131	-14.625
			-128	-14.625
			-125	-14.625
			-122	-14.625
			-119	-14.625
			-116	-14.625
			-113	-14.625
			-110	-14.625
			-107	-14.625
			-104	-14.625
			-101	-14.625

## Sheet: Table S3
Table S3 La-ICPMS and SIMS U-Pb analytical resutls of garnet and zircons
		Pb	Th	U	Th/U		238U	±s	207Pb	±s	207Pb	±s	206Pb	±s		207Pb	±s	207Pb	±s	206Pb	±s
LA-ICPMS-Garnet		ppm	ppm	ppm			206Pb	%	206Pb	%	235U	%	238U	%		206Pb		235U		238U
SAMPLE	grt@01	0.158405	0.2149	3.39	0.0633923		25.2781	0.517574	0.05212	0.00405	0.28508	0.0216	0.03956	0.00081		290.5	167.99	254.7	17.07	250.1	5.04
	grt@02	0.176181	0.312	3.32	0.0939759		24.2836	0.477653	0.05178	0.00417	0.29484	0.02325	0.04118	0.00081		275.9	174.23	262.4	18.23	260.1	5
	grt@03	0.152578	0.1929	3.267	0.059045		25.31	0.493261	0.05586	0.00397	0.30517	0.02112	0.03951	0.00077		446.4	150.86	270.4	16.43	249.8	4.76
	grt@04	0.191674	0.195	3.37	0.0578635		24.919	0.453299	0.05244	0.0038	0.291	0.02068	0.04013	0.00073		304.8	156.53	259.3	16.26	253.6	4.52
	grt@05	0.146229	0.1869	3.227	0.0579176		25.4001	0.548388	0.05781	0.00445	0.31469	0.02353	0.03937	0.00085		522.5	160.58	277.8	18.17	248.9	5.25
	grt@06	0.174522	0.1935	3.105	0.0623188		25.1067	0.605133	0.05655	0.00445	0.31138	0.02366	0.03983	0.00096		473.2	166.09	275.2	18.32	251.8	5.98
	grt@07	0.150757	0.1951	3.117	0.0625922		23.4467	0.423304	0.05255	0.00377	0.30977	0.02182	0.04265	0.00077		309.2	155	274	16.91	269.2	4.74
	grt@08	0.15145	0.176	2.978	0.0591001		24.0038	0.524328	0.05005	0.00462	0.28817	0.02606	0.04166	0.00091		197.2	201.37	257.1	20.54	263.1	5.64
	grt@09	0.144205	0.1978	3.018	0.0655401		24.3072	0.626293	0.05615	0.00491	0.31927	0.02703	0.04114	0.00106		458	183.53	281.3	20.81	259.9	6.54
	grt@10	0.147324	0.2097	3.3	0.0635455		25.1509	0.480752	0.05139	0.00397	0.28243	0.02139	0.03976	0.00076		258.3	168.31	252.6	16.94	251.4	4.73
	grt@11	0.159151	0.1883	3.144	0.0598919		24.4379	0.56138	0.05294	0.0043	0.29941	0.02364	0.04092	0.00094		326	174.2	265.9	18.47	258.6	5.81
Standards	Magana Mali 01	13.4491	3.37	5.44	0.619485		33.0907	1.17164	0.05094	0.0084	0.2122	0.03436	0.03022	0.00107		237.9	341.66	195.4	28.78	191.9	6.67
	Magana Mali 02	0.304626	3.3	5.31	0.621469		33.0688	1.45441	0.05007	0.00884	0.20862	0.03588	0.03024	0.00133		198.1	365.5	192.4	30.14	192	8.31
	Magana Mali 03	0.574137	5.62	8.41	0.668252		32.457	1.1588	0.04952	0.00568	0.21022	0.02322	0.03081	0.0011		172.8	247.59	193.7	19.48	195.6	6.87
	Willsboro 01	0.551852	2.31	1.536	1.50391		5.74779	0.14305	0.07183	0.00467	1.72277	0.10878	0.17398	0.00433		981.1	127.01	1017.1	40.57	1034	23.8
	Willsboro 02	0.623375	2.426	1.662	1.45969		5.94106	0.146479	0.07522	0.0042	1.7448	0.09384	0.16832	0.00415		1074.5	108.21	1025.2	34.72	1002.8	22.92
	Willsboro 03	0.714331	2.458	1.658	1.48251		5.73	0.164493	0.07296	0.00454	1.75423	0.10525	0.17452	0.00501		1012.8	121.28	1028.7	38.8	1037	27.49
	Willsboro 04	0.471399	2.249	1.526	1.47379		5.80417	0.138796	0.07256	0.00415	1.7221	0.09672	0.17229	0.00412		1001.7	112.02	1016.8	36.08	1024.7	22.67
SIMS-hydrothermal zircons
	09MK10@01	30.2099	183	657.714	0.278985		24.871	1.50664	0.0513506	1.36241	0.284677	2.03128	0.0402074	1.50664		256.599	31.0168	254.361	4.58077	254.119	3.75525
	09MK10@02	2.19767	11	48.6477	0.223901		25.1292	1.75138	0.0527507	4.8628	0.289434	5.16857	0.0397943	1.75138		318.087	106.923	258.114	11.849	251.558	4.32231
	09MK10@03	25.8974	184	564.24	0.325962		25.0768	1.50859	0.0503313	1.48924	0.276737	2.11983	0.0398775	1.50859		210.324	34.1579	248.066	4.67624	252.074	3.73046
	09MK10@04	2.0194	11	45.9232	0.240089		25.6805	1.60586	0.0561311	4.81714	0.301371	5.07776	0.0389401	1.60586		457.559	103.439	267.471	12.0107	246.26	3.88117
	09MK10@05	12.7277	66	272.806	0.240926		24.1024	1.51644	0.0508718	2.17452	0.291016	2.65106	0.0414896	1.51644		235.024	49.4179	259.359	6.08606	262.059	3.89545
	09MK10@06	2.15452	12	47.4443	0.251778		24.8401	1.60036	0.0510144	4.97568	0.283165	5.22671	0.0402574	1.60036		241.481	110.806	253.165	11.7797	254.428	3.99371
	09MK10@07	11.5849	58	245.635	0.237267		23.7943	1.54022	0.0500792	2.32906	0.290193	2.79228	0.0420269	1.54022		198.671	53.2207	258.711	6.39717	265.385	4.00577
	09MK10@08	7.84794	50	174.845	0.28487		25.5565	1.52969	0.053709	3.26677	0.289766	3.60718	0.039129	1.52969		358.867	72.0897	258.375	8.26229	247.432	3.7143
	09MK10@09	21.1023	152	451.911	0.337099		24.9313	1.5409	0.0510993	1.60633	0.282599	2.22591	0.0401101	1.5409		245.311	36.5819	252.717	4.9921	253.516	3.83174
	09MK10@10	3.67455	12	83.7952	0.14726		24.7881	1.56076	0.0488302	4.79239	0.27161	5.04013	0.0403419	1.56076		139.688	108.824	243.98	10.9904	254.952	3.9027
	09MK10@11	23.5449	88	517.936	0.170356		24.3588	1.50454	0.0515655	1.54654	0.29188	2.15764	0.0410529	1.50454		266.191	35.1032	260.038	4.96195	259.356	3.82579
	09MK10@12	10.8127	46	234.805	0.196438		24.2037	1.51922	0.0511089	2.19232	0.29115	2.66727	0.0413161	1.51922		245.746	49.7204	259.464	6.12556	260.985	3.88693
	09MK10@13	3.29212	14	72.2496	0.189468		24.2877	1.53652	0.0483432	4.03775	0.274442	4.32022	0.0411731	1.53652		116.1	92.5595	246.239	9.49061	260.101	3.91812
	09MK10@14	3.11527	12	70.8673	0.167092		25.2051	1.50306	0.0524189	3.9765	0.286748	4.25109	0.0396746	1.50306		303.724	88.1791	255.997	9.66502	250.815	3.69857
